# Supplementary material for: A Novel Herbal Extract Blend Product Prevents Particulate Matters-Induced Inflammation by Improving Gut Microbiota and Maintaining the Integrity of the Intestinal Barrier
Source: Nutrients. 2022 May 11;14(10):2010. doi: 10.3390/nu14102010 (PMC9145798; doi:10.3390/nu14102010)
Supplement: Supplementary file 1 [file nutrients-14-02010-s001.zip]

Archive with 1 entries (1 files):
- nutrients-1664968-supplementary.pdf
